# Supplementary material for: FAM222A encodes a protein which accumulates in plaques in Alzheimer’s disease
Source: Nat Commun. 2020 Jan 21;11:411. doi: 10.1038/s41467-019-13962-0 (PMC6972869; doi:10.1038/s41467-019-13962-0)
Supplement: Supplementary file 5 — Source Data [file 41467_2019_13962_MOESM5_ESM.xlsx]

## Sheet: Figure 2g
Figure 2g

## Sheet: Figure 2h
Figure 2h

## Sheet: Figure 3a
Figure 3a

## Sheet: Figure 3g
Figure 3g

## Sheet: Figure 4c
Figure 4c

## Sheet: Supplementary Figure 5c
Supplementary Figure 5c

## Sheet: supplementary Figure 7b
Supplementary Figure 7b

## Sheet: Supplementary Figure 7f
Supplementary Figure 7f

## Sheet: Supplementary Figure 7g
Supplementary Figure 7g

## Sheet: Supplementary Figure 7h
Supplementary Figure 7h

[truncated: 69 more sheets: Supplementary Figure 9d, Supplementary Figure 10b, Supplementary Figure 16, Supplementary Figure 17b, Supplementary Figure 17c, Supplementary Figure 17d, Figure 3b, Figure 3c, Figure 3d, Figure 3f, Figure 4a, Figure 4b, Figure 4d, Figure 4f, Figure 5c, Figure 5d , Figure 5e, Figure 5f, Figure 5h, Figure 5i …]
